# Supplementary material for: Exploiting the predictive power of educated spheroids to detect immune-mediated idiosyncratic drug-induced liver injury: the case of troglitazone
Source: Front Pharmacol. 2024 Apr 10;15:1378371. doi: 10.3389/fphar.2024.1378371 (PMC11039894; doi:10.3389/fphar.2024.1378371)
Supplement: Supplementary file 5 [file Table1.XLSX]

## Sheet: Feuil1
TABLE S1. Characteristics of the healthy donors
			Troglitazone		Rosiglitazone						Diclofenac		Acetylsalicylic acid
Donor #	Sex	Age	LogIC50	HillSlope	LogIC50	HillSlope		Donor #	Sex	Age	LogIC50	HillSlope	LogIC50	HillSlope
256	M	37	-3.339	-1.09	und.	und.		280	F	19	und.	und.	und.	und.
257	M	54	-3.21	-1.606	und.	und.		281	F	19	-2.692	-2.62	78.55	-0.01475
258	F	31	-2.796	-1.047	und.	und.		282	F	25	und.	und.	-3.245	und.
259	F	43	-2.891	-1.316	und.	und.		283	F	50	-402874	0.000	und.	und.
260	M	58	-3.018	-2.217	und.	und.		284	F	64	-22.83	0.1022	und.	und.
261	F	40	-3.213	-2.681	und.	und.		285	F	23	und.	und.	14.76	-0.06511
262	M	30	-3.269	-2.072	und.	und.		286	F	19	-11.88	0.6272	-2.214	-0.5851
263	M	54	-3.151	-2.648	und.	und.		287	M	26	-214890	0.000	und.	und.
264	M	58	-3.215	-8.489	und.	und.		288	F	23	-15.5	0.1699	-3.25	und.
265	F	26	-1.517	-0.4939	und.	und.		289	F	52	und.	und.	und.	und.
266	F	54	-3.204	-3.523	und.	und.		290	F	48	und.	und.	und.	und.
267	M	70	-3.227	-4.224	und.	und.		291	F	57	-2.666	-2.812	-56.97	3.75
268	M	43	-3.155	-3.428	und.	und.		292	M	21	und.	und.	18.7	-0.07455
269	M	57	-3.209	-14.14	und.	und.		293	F	26	-54.86	4.18	504505	-0.000
270	F	50	-3.003	-2.754	und.	und.		294	F	34	-8.836	und.	und.	und.
271	F	47	-2.607	-0.7392	und.	und.		295	M	44	-2.859	-3.349	-2.675	-1.8
272	M	65	-3.004	-1.021	und.	und.		296	M	45	0.9214	-0.2042	9.884	-0.06266
273	M	66	-3.204	-16.4	und.	und.		297	M	45	und.	und.	und.	und.
274	F	51	-3.221	-11.43	und.	und.		298	F	21	und.	und.	und.	und.
275	M	44	-2.295	-0.2815	und.	und.		299	F	51	0.8046	-0.3438	und.	und.
276	M	46	-3.37	-5.373	und.	und.		300	F	50	-19.81	24.61	und.	und.
277	F	23	-3.249	-7.167	und.	und.		301	F	54	und.	und.	-3.168	-7.4
278	M	21	-3.204	-11.41	und.	und.		302	M	64	und.	und.	-3.116	-5.708
279	F	24	-3.24	-11.34	und.	und.		303	F	52	und.	und.	12.54	-0.06296
304	F	20	-3.209	-3.755
305	F	28	-2.925	-1.319
306	M	22	-3.075	-3.508
307	F	39	-1.95	-0.4869
308	M	37	-3.149	-2.638
309	F	27	-2.858	-1.594
310	F	19	-3.195	-57.89
311	F	52	-3.164	-15.92
312	F	21	-3.178	und.
313	F	22	-1133537	0.0000006893
314	F	46	-0.7017	-0.2418
315	F	51	-2.719	-0.9457
316	F	55	-893698	0.0000009141
317	F	41	-2.603	-0.8859
318	M	24	-3.105	-2.409
319	F	20	-3.182	-3.407
320	F	46	-2.828	-1.647
391	F	44	-2.416	-0.7914
392	M	26	-893741	0.0000009652
393	M	54	-2.075	-0.5605
394	M	52	-2.086	-0.5091
395	M	37	-0.8157	-0.2339
396	F	39	-2.557	-0.9544
397	M	20	-3.009	-1.467
398	M	37	-1446499	0.0000006436
399	F	52	-2.86	-1.379
400	M	35	-2.755	-1.204
401	F	25	-3.034	-2.041
402	F	61	-2.601	-0.9369
403	M	41	-1.797	-0.7355
404	F	59	-1043663	0.000001205
405	F	52	-2.887	-1.745
406	F	31	-2.07	-0.3307
407	F	21	-2.872	-2.595
408	F	58	und.	und.
409	F	60	-2.973	-1.806
410	F	23	-2.989	-1.365
411	F	50	-3.186	-3.672
412	F	22	-2.672	-0.8249
413	F	31	-0.4955	-0.1948
414	M	19	-2.584	-0.8226
415	M	44	-3.235	-13.75
416	F	46	-3.226	-5.199
417	M	49	-3.055	-1.519
418	F	48	-3.193	und.
419	F	57	-3.202	-8.448
420	M	25	-3.04	-3.566
421	F	45	-3.24	-4.639
